# Supplementary material for: Maximum carotid intima-media thickness and NT-pro BNP in association with retinal vein occlusion
Source: PLoS One. 2023 Dec 14;18(12):e0291456. doi: 10.1371/journal.pone.0291456 (PMC10721079; doi:10.1371/journal.pone.0291456)
Supplement: S1 Data — (XLSX) [file pone.0291456.s001.xlsx]

## Sheet: Sheet1
age	sex	disease	NT-PRO	Max IMT	HTN	DM	DLP	smoke	IMT1.1	BNP55
63	0	0	10	0.9	1	0	1	1	1	0
35	1	0	10	0.7	1	0	0	0	1	0
64	0	1	10	2	1	1	1	0	1	0
48	1	1	10	2.9	1	1	1	0	1	0
54	1	1	10	1.2	1	1	1	1	1	0
38	0	0	11	0.7	0	0	0	0	0	0
46	1	0	13	0.6	1	0	1	0	0	0
54	0	1	13	1.2	1	0	0	1	1	0
70	1	1	13	3.2	1	0	0	1	1	0
66	0	1	15	1.8	1	1	0	1	1	0
42	1	1	15	1	1	0	0	0	1	0
51	1	1	16	0.8	1	0	1	0	0	0
52	1	1	16	1.5	1	0	0	0	1	0
51	1	1	17	1.2	1	0	0	1	0	0
48	1	1	18	0.8	1	0	0	1	1	0
56	1	1	18	1.3	1	0	0	0	1	0
64	0	0	19	1.6	0	0	1	1	1	0
55	1	0	19	2.4	0	1	0	0	0	0
44	0	1	19	1.3	1	0	0	0	0	0
61	0	1	19	1.9	1	1	1	0	0	0
49	1	1	21	1.9	1	0	1	0	1	0
55	1	1	22	2.5	0	0	0	0	1	0
56	1	0	23	2.6	1	1	0	1	1	0
52	1	0	25	1	0	0	0	1	1	0
63	0	1	26	1.7	1	1	0	1	1	0
60	1	1	26	1	1	0	0	1	1	0
48	1	1	28	1.4	1	0	1	0	1	0
60	0	0	30	1.3	0	0	0	0	0	0
43	1	1	30	0.8	1	0	0	0	1	0
54	1	1	31	1.3	1	0	0	0	1	0
39	0	0	34	0.7	0	0	0	0	0	0
74	0	1	36	0.9	1	0	1	0	1	0
59	1	1	39	1.3	1	0	1	1	1	0
70	1	0	40	1.8	1	0	0	1	1	0
83	0	1	40	2.4	1	0	1	0	0	0
78	0	1	41	1.8	0	0	1	0	1	0
64	1	1	41	2.7	1	0	0	1	1	0
50	0	1	43	1.7	1	0	1	0	1	0
42	0	1	44	0.7	0	0	0	0	1	0
58	1	1	44	1	0	0	1	1	0	0
68	1	1	44	2.5	0	1	1	0	1	0
39	1	0	46	0.9	1	0	0	0	1	0
60	0	1	49	1.9	1	0	1	1	1	0
71	1	0	50	2.9	1	1	1	1	1	0
54	0	1	54	1.3	1	0	1	0	1	0
50	0	1	56	0.9	0	0	0	0	0	1
57	1	1	56	1.6	1	0	1	0	1	1
68	0	1	57	1.3	1	0	1	0	1	1
63	0	1	59	1.2	0	1	0	0	0	1
70	1	0	60	1.6	1	1	1	1	1	1
76	0	0	64	2.3	1	0	1	0	1	1
50	0	1	64	3.6	1	0	1	0	1	1
32	1	0	68	1	0	0	0	0	1	1
70	0	0	69	1.4	1	0	0	0	0	1
68	0	1	69	1.1	1	0	1	0	0	1
59	1	1	70	1	1	0	0	0	1	1
71	0	1	71	0.8	1	0	0	0	1	1
73	0	1	71	2.2	0	0	0	0	1	1
71	0	1	77	2.1	0	0	0	1	1	1
73	1	1	78	1.7	1	1	0	0	1	1
72	0	1	80	2.9	1	0	0	0	1	1
74	0	1	87	1.7	1	0	1	1	1	1
72	0	0	91	3.3	1	0	0	0	1	1
76	0	1	95	1	0	0	0	0	0	1
75	1	1	105	4.2	1	0	1	0	1	1
85	1	1	117	1.3	1	0	0	1	1	1
80	0	0	121	1.4	1	1	0	0	1	1
83	0	1	135	2.3	1	0	1	1	1	1
73	0	1	140	2	0	0	1	0	0	1
78	0	0	156	2	1	1	1	0	0	1
68	1	0	157	4.9	1	0	0	1	1	1
61	1	1	166	2.5	1	0	1	0	1	1
84	0	1	168	1.6	1	0	1	0	1	1
70	1	0	169	2.1	0	0	1	0	0	1
85	0	1	191	3.4	1	0	1	1	1	1
83	0	1	200	1.3	1	0	0	0	1	1
87	1	0	209	2	1	0	0	0	1	1
68	1	1	225	2.3	1	0	1	0	0	1
69	0	1	241	1.4	1	0	1	0	1	1
71	1	1	247	2.2	1	1	1	1	1	1
79	0	1	268	2.4	1	0	1	0	1	1
82	0	1	283	2	1	0	0	0	1	1
82	1	0	310	3.5	1	0	0	0	1	1
76	0	1	428	3.1	1	0	0	0	1	1
73	1	1	613	4	0	0	0	1	1	1
80	1	0	1603	3.3	1	0	0	1	1	1
